# Supplementary material for: Risk-Based Colposcopy for Cervical Precancer Detection: A Cross-Sectional Multicenter Study in China
Source: Diagnostics (Basel). 2022 Oct 25;12(11):2585. doi: 10.3390/diagnostics12112585 (PMC9689887; doi:10.3390/diagnostics12112585)
Supplement: Supplementary file 1 [file diagnostics-12-02585-s001.zip]

Archive with 1 entries (1 files):
- diagnostics-1976138-supplementary.pdf
